# Supplementary material for: Data-driven predictions of potential Leishmania vectors in the Americas
Source: PLoS Negl Trop Dis. 2023 Feb 21;17(2):e0010749. doi: 10.1371/journal.pntd.0010749 (PMC9983874; doi:10.1371/journal.pntd.0010749)
Supplement: S1 Table — All traits used in the sandfly vector model, along with definitions and data sources. (XLSX) [file pntd.0010749.s001.xlsx]

## Sheet: Sheet1
trait (as found in the data)	definition	coverage (%)
taxonomy
tribe	Hertigiini or Phlebotomini (binary) [1]	100
subtribe	Brumptomyiina, Hertigiina, Lutzomyiina, Psychodopygina, or Sergentomyiina (binary) [1]	100
genus	Bichromomyia, Brumptomyia, Dampfomyia, Deanemyia, Evandromyia, Expapillata, Hertigia, Lutzomyia, Martinsmyia, Micropygomyia, Migonemyia, Nyssomyia, Oligodontomyia, Pintomyia, Pressatia, Psathyromyia, Psychodopygus, Sciopemyia, Trichophoromyia, Trichopygomyia, Viannamyia, Warileya (binary) [1]	100
female morphology
labruml_wingl	ratio labrum length/wing length [2]	17.38
A3_wingl	ratio length antennal segment 3/wing length [2, 3]	17.38
no.lat.teeth	number of lateral teeth [2, 3]	21.48
wing.length	wing length [2, 3]	29.88
wingl_wingw	ratio wing length/wing width [2]	29.88
wing.width	wing width at widest part of wing [2]	13.87
labrum.length	labrum length: part of feeding fascicle, determines depth of skin and penetration [2, 3, 4]	22.27
A3	length antennal segment 3 [2, 3]	6.6
number ventrad teeth	number of ventrad (internal) teeth [3]	20.9
number cibarium teeth	number horizontal cibarium teeth [2, 3]	32.03
dental.depth	distance from tip of maxilla to most prominent ventral tooth [2, 3]	17.38
max.shape	shape of maxillary tip: either spear or sabre (binary) [2]	22.46
hypo.teeth	structure of hypopharyngeal teeth: smooth, rough, or spiculate (binary) [2]	22.46
biogeography/ecology
biomes	One or more of Tropical & Subtropical Moist Broadleaf Forests; Tropical & Subtropical Dry Broadleaf Forests; Tropical & Subtropical Grasslands, Savannas & Shrublands; Mangroves; Flooded Grasslands & Savannas; Deserts & Xeric Shrublands; Tropical & Subtropical Coniferous Forests; Temperate Grasslands, Savannas & Shrublands; Temperate Conifer Forests; Temperate Broadleaf & Mixed Forests, Montane Gr…	41.8
ecoregion.breadth	number of distinct ecoregions the sandfly occurs in [5]	41.6
temp	mean monthly temperature of species range from 2009-2019 [6]	41.6
temp.range	mean of monthly temperature range of species range from 2009-2019 [6]	41.6
rainfall	mean monthly rainfall of species range from 2009-2019 [6]	41.6
wind.speed	mean monthly wind speed of species range from 2009-2019 [6]	41.6
flii	forest land integrity index: measure of forest pressure and connectivity, index of forest integrity determined by degree of anthropogenic modification [7]	32.81
elevation	mean elevation of species range from 2009-2019 [8]	41.6
canopy	global tree heights based on a fusion of spaceborne-lidar data (2005) from the Geoscience Laser Altimeter System (GLAS) and ancillary geospatial data [9]	41.6
tree.cover	mean treecover of species range from 2009-2019 [10]	41.6
ghm	global human modification: the cumulative measure of human modification of terrestrial lands globally at 1 square-kilometer resolution [11]	41.6
evi	enhanced vegetation index: 'optimized' vegetation index designed to enhance the vegetation signal with improved sensitivity [12]	41.6
crops.cover	percent vegetation cover for cropland land cover [6]	41.6
grass.cover	percent vegetation cover for herbaceous vegetation land cover [6]	41.6
shrub.cover	percent vegetation cover for shrubland land cover [6]	41.6
urban.cover	percent vegetation cover for built-up land cover [6]	41.6
water.perm.cover	percent ground cover for permanent water land cover [6]	41.6
water.seas.cover	percent ground cover for seasonal water land cover [6]	41.6
activity	time of day the sandfly is active: diurnal, noctural, crepuscular (binary) [3]	crep (1.56), noct (2.53), diurnal (2.73)
habitat strata	detected in canopy and/or detected on forest floor (binary) [13-54]	canopy (13.28), floor (14.06)
main habitat	fallen leaves in forest soil, armadillo burrows, burrows of other wild animals, tree trunks and tabular roots, tree hollows, treetops, crevices in rocks, caves, forest without specific location, marginal areas, annexes of domestic animals, outer and inner walls of human dwellings [51]	54.3
proximity to house	captured in extra domicile, peri domicile, and/or intra domicile environments (binary) [13-54]	intra (9.37), peri (17.97), extra (21.48)
synanthropy	(1) wild: living in forests or in non-forest regions but only accidentally found associated with humans and domestic animals; (2) semi-domestic: living outside human and domestic animal habitations and only seeking these to obtain blood repast; and (3) domestic: living in association with humans and domestic animals inside or near dwellings [13-54]	wild (21.68), semi-domestic (17.38), domestic (10.74)
seasonal activity	whether the sandfly is more active during the winter or summer (binary) [13-54]	winter (4.69), summer (4.88)
synanthropy index	synanthropy index, as defined by Barrios et al [15], on a scale from -100 (preference for rural environment) to 100 (preference for urban environment) [13-54]	5.98
References:
1. Shimabukuro PHF, Andrade AJ de, Galati EAB. Checklist of American sand flies (Diptera, Psychodidae, Phlebotominae): genera, species, and their distribution. ZooKeys. 2017;660: 67–106. doi:10.3897/zookeys.660.10508 2. Lewis DJ. Functional morphology of the mouth parts in New World phlebotomine sandflies (Diptera: Psychodidae). Transactions of the Royal Entomological Society of London. 1975;126:…
