# Supplementary material for: Data-driven predictions of potential Leishmania vectors in the Americas
Source: PLoS Negl Trop Dis. 2023 Feb 21;17(2):e0010749. doi: 10.1371/journal.pntd.0010749 (PMC9983874; doi:10.1371/journal.pntd.0010749)
Supplement: S2 Table — (XLSX) [file pntd.0010749.s002.xlsx]

## Sheet: primary predictions
	species	probability	std	percentile	potential/proven
0	Bichromomyia flaviscutellata	0.959	0.079	1	proven
1	Nyssomyia whitmani	0.936	0.087	0.998	proven
2	Psychodopygus davisi	0.932	0.082	0.996	proven
3	Psychodopygus carrerai	0.932	0.086	0.993	proven
4	Nyssomyia intermedia	0.932	0.089	0.993	proven
5	Psathyromyia (Psathyromyia) shannoni	0.923	0.111	0.99	proven
6	Psychodopygus wellcomei	0.917	0.133	0.988	proven
7	Lutzomyia (Lutzomyia) longipalpis	0.917	0.1	0.986	proven
8	Nyssomyia neivai	0.907	0.127	0.984	proven
9	Psychodopygus ayrozai	0.906	0.087	0.982	proven
10	Nyssomyia yuilli	0.905	0.096	0.98	proven
11	Psychodopygus panamensis	0.902	0.112	0.979	proven
12	Psychodopygus hirsutus	0.901	0.09	0.977	proven
13	Migonemyia (Migonemyia) migonei	0.89	0.141	0.975	proven
14	Nyssomyia trapidoi	0.888	0.106	0.973	proven
15	Psychodopygus complexus	0.87	0.12	0.971	proven
16	Psychodopygus amazonensis	0.868	0.122	0.969	potential
17	Trichophoromyia ubiquitalis	0.867	0.163	0.967	proven
18	Pintomyia (Pintomyia) fischeri	0.867	0.187	0.965	proven
19	Nyssomyia antunesi	0.852	0.122	0.963	potential
20	Nyssomyia anduzei	0.84	0.172	0.961	proven
21	Nyssomyia umbratilis	0.839	0.128	0.959	proven
22	Psychodopygus claustrei	0.838	0.109	0.957	unknown
23	Pintomyia (Pifanomyia) verrucarum	0.837	0.209	0.955	proven
24	Psychodopygus paraensis	0.833	0.218	0.953	proven
25	Psychodopygus squamiventris maripaensis	0.829	0.149	0.951	proven
26	Psychodopygus llanosmartinsi	0.817	0.168	0.949	proven
27	Pintomyia nuneztovari	0.815	0.218	0.947	proven
28	Lutzomyia (Helcocyrtomyia) hartmanni	0.77	0.189	0.945	proven
29	Pintomyia (Pifanomyia) spinicrassa	0.766	0.22	0.943	proven
30	Nyssomyia shawi	0.764	0.208	0.941	proven
31	Bichromomyia olmeca olmeca	0.75	0.191	0.939	proven
32	Psychodopygus guyanensis	0.748	0.133	0.938	unknown
33	Pintomyia (Pintomyia) pessoai	0.739	0.199	0.936	potential
34	Lutzomyia (Tricholateralis) gomezi	0.735	0.257	0.934	proven
35	Lutzomyia (Helcocyrtomyia) peruensis	0.73	0.261	0.932	proven
36	Psathyromyia (Psathyromyia) bigeniculata	0.725	0.15	0.93	unknown
37	Trichophoromyia auraensis	0.702	0.195	0.928	potential
38	Bichromomyia reducta	0.676	0.252	0.926	proven
39	Bichromomyia olmeca nociva	0.668	0.26	0.924	proven
40	Psychodopygus chagasi	0.592	0.205	0.922	unknown
41	Trichophoromyia castanheirai	0.584	0.213	0.92	unknown
42	Sciopemyia sordellii	0.578	0.186	0.918	potential
43	Psathyromyia (Psathyromyia) lanei	0.556	0.182	0.916	unknown
44	Evandromyia (Evandromyia) infraspinosa	0.541	0.207	0.914	unknown
45	Psychodopygus squamiventris squamiventris	0.532	0.2	0.912	proven
46	Lutzomyia (Helcocyrtomyia) ayacuchensis	0.522	0.246	0.91	proven
47	Warileya rotundipennis	0.511	0.217	0.908	unknown
