# Supplementary material for: Data-driven predictions of potential Leishmania vectors in the Americas
Source: PLoS Negl Trop Dis. 2023 Feb 21;17(2):e0010749. doi: 10.1371/journal.pntd.0010749 (PMC9983874; doi:10.1371/journal.pntd.0010749)
Supplement: S3 Table — (XLSX) [file pntd.0010749.s003.xlsx]

## Sheet: variable importance sum
feature	importance
log(citations)	0.218
genus	0.116
log(ecoregion breadth)	0.092
canopy height	0.071
synanthropy	0.068
main habitat	0.061
temperature range	0.045
global human modification	0.036
number of lateral teeth	0.032
log(rainfall)	0.032
biome	0.032
subtribe	0.029
forest land integrity index	0.028
temperature	0.026
ratio of Antennal segment 3 to wing length	0.022
enhanced vegetation index	0.013
log(grass cover)	0.012
log(tree cover)	0.011
log(wind speed)	0.011
log(number of ventrad teeth)	0.008
wing length	0.007
ratio of wing length to wing width	0.007
log(crops cover)	0.006
log(urban cover)	0.005
spear shape of maxillary tip	0.004
log(number of cibarium teeth)	0.003
log(labrum length)	0.003
log(seasonal water cover)	0.002
habitat strata	0.002
