# Supplementary material for: Data-driven predictions of potential Leishmania vectors in the Americas
Source: PLoS Negl Trop Dis. 2023 Feb 21;17(2):e0010749. doi: 10.1371/journal.pntd.0010749 (PMC9983874; doi:10.1371/journal.pntd.0010749)
Supplement: S4 Table — The trait profile is different compared to the primary model trait profile, ensuring that our primary model is not simply predicting which sandflies are well-studied. (XLSX) [file pntd.0010749.s004.xlsx]

## Sheet: citation var impt
feature	importance
temperature	0.055
wing length	0.051
log(labrum length)	0.042
ratio of wing length to wing width	0.042
log(crops cover)	0.037
log(tree cover)	0.036
number of lateral teeth	0.034
temperature range	0.033
log(wind speed)	0.033
Psathyromyia genus	0.031
forest land integrity index	0.028
log(number of cibarium teeth)	0.028
global human modification	0.026
spiculate structure of hypopharyngeal teeth	0.026
semi domestic	0.025
log(grass cover)	0.023
log(rainfall)	0.023
Trichophoromyia genus	0.022
main habitat: marginal areas	0.02
canopy height	0.02
