# Supplementary material for: Data-driven predictions of potential Leishmania vectors in the Americas
Source: PLoS Negl Trop Dis. 2023 Feb 21;17(2):e0010749. doi: 10.1371/journal.pntd.0010749 (PMC9983874; doi:10.1371/journal.pntd.0010749)
Supplement: S5 Table — (XLSX) [file pntd.0010749.s005.xlsx]

## Sheet: S5_Table
species	probability	std	percentile	infection status
Nyssomyia antunesi	0.963	0.106	0.99	potential
Pintomyia (Pintomyia) pessoai	0.963	0.096	0.988	potential
Trichophoromyia auraensis	0.94	0.123	0.975	potential
Psychodopygus amazonensis	0.936	0.105	0.971	potential
Sciopemyia sordellii	0.934	0.096	0.969	potential
Lutzomyia (Lutzomyia) cruzi	0.923	0.112	0.955	potential
Evandromyia (Aldamyia) lenti	0.919	0.136	0.953	potential
Micropygomyia (Sauromyia) trinidadensis	0.903	0.118	0.945	potential
Lutzomyia (Lutzomyia) lichyi	0.9	0.149	0.941	potential
Lutzomyia (Tricholateralis) cruciata	0.899	0.157	0.939	potential
Micropygomyia (Sauromyia) villelai	0.894	0.129	0.936	potential
Pintomyia (Pifanomyia) monticola	0.879	0.191	0.932	potential
Evandromyia edwardsi	0.878	0.161	0.93	potential
Lutzomyia (Helcocyrtomyia) noguchii	0.874	0.159	0.926	potential
Martinsmyia minasensis	0.846	0.208	0.92	potential
Micropygomyia (Sauromyia) peresi	0.839	0.19	0.918	potential
Psychodopygus lloydi	0.835	0.15	0.916	potential
Lutzomyia (Tricholateralis) diabolica	0.822	0.229	0.914	potential
Micropygomyia (Sauromyia) capixaba	0.789	0.22	0.902	potential
