# Supplementary material for: Data-driven predictions of potential Leishmania vectors in the Americas
Source: PLoS Negl Trop Dis. 2023 Feb 21;17(2):e0010749. doi: 10.1371/journal.pntd.0010749 (PMC9983874; doi:10.1371/journal.pntd.0010749)
Supplement: S6 Table — (XLSX) [file pntd.0010749.s006.xlsx]

## Sheet: variable importance sum
feature	importance
genus	0.145
main habitat	0.109
synanthropy	0.09
log(ecoregion breadth)	0.089
log(crops cover)	0.054
spear shape of maxillary tip	0.05
log(citations)	0.047
temperature	0.035
global human modification	0.032
log(grass cover)	0.03
log(number of cibarium teeth)	0.029
number of lateral teeth	0.025
forest land integrity index	0.024
ratio of Antennal segment 3 to wing length	0.022
subtribe	0.02
biome	0.019
log(tree cover)	0.018
log(labrum length)	0.017
log(urban cover)	0.017
wingl_wingw	0.016
log.no.ven.teeth	0.015
evi	0.014
temp.range	0.013
log.wind.speed	0.013
canopy	0.012
log.rainfall	0.012
wing.length	0.01
bites.mammals	0.005
log.water.seas.cover	0.004
hypopharyngeal teeth structure	0.004
log.water.perm.cover	0.003
habitat strata	0.002
